# Supplementary material for: Folding and Binding Mechanisms of the SH2 Domain from Crkl
Source: Biomolecules. 2022 Jul 22;12(8):1014. doi: 10.3390/biom12081014 (PMC9332313; doi:10.3390/biom12081014)
Supplement: Supplementary file 1 [file biomolecules-12-01014-s001.zip]

Archive with 1 entries (1 files):
- biomolecules-1806557-supplementary.pdf
